# Supplementary material for: Nicotine induces abnormal motor coupling through sensitization of a mechanosensory circuit in Caenorhabditis elegans
Source: PLoS Biol. 2025 Oct 3;23(10):e3003423. doi: 10.1371/journal.pbio.3003423 (PMC12507281; doi:10.1371/journal.pbio.3003423)
Supplement: S1 Data — (XLSX) [file pbio.3003423.s015.xlsx]

## Sheet: Fig.1
Fig.1 D
-nic	+nic	-glu	+glu			Mean	SEM	(n)
0.1	1	0.3	0.2		-nic	0.24	0.03055	10
0.1	1	0.1	0.3		+nic	0.99	0.01	10
0.2	1	0.1	0.3		-glu	0.19	0.02769	10
0.2	1	0.3	0.3		+glu	0.2364	0.02033	11
0.2	1	0.1	0.3			P-values
0.3	1	0.2	0.3		-nic vs. +nic	<0.0001	***	Two-way ANOVA
0.3	1	0.2	0.2		-glu vs. +glu	0.3027	ns	Two-way ANOVA
0.3	1	0.3	0.2
0.3	1	0.1	0.2
0.4	0.9	0.2	0.2
			0.1

## Sheet: S1 Fig
S1B Fig											S1C Fig								S1D Fig								S1E Fig										S1F Fig
-nic		+nic				Mean	SEM	(n)			-nic	+nic			Mean	SEM	(n)		-nic	+nic			Mean	SEM	(n)		Cumulative fraction		average speed				Mean	SEM	(n)		Cumulative fraction		average speed				Mean	SEM	(n)
forward proportion	reversal proportion	forward proportion	reversal proportion		-nic forward proportion	0.9469	0.006789	22			4	7		-nic	3.273	0.343	22		1.1	1.7		-nic	0.9639	0.08693	22		-nic	+nic	-nic	+nic		-nic	0.08766	0.003893	22		-nic	+nic	-nic	+nic		-nic	0.1105	0.003903	22
0.938855	0.0611451	0.765425	0.234575		-nic reversal proportion	0.05311	0.006789	22			5	8		+nic	9.318	0.467	22		1	8.1		+nic	4.748	0.2788	22		0.00943216	0.00751821	0.0866259	0.119759		+nic	0.1234	0.003521	22		0.000283527	0.0015518	0.109432	0.152273		+nic	0.1335	0.004354	22
0.944414	0.0555864	0.818232	0.181768		+nic forward proportion	0.7493	0.01147	22			2	12			P-values				1.1	0.6			P-values				0.010588	0.00834635	0.0840239	0.137967			P-values				0.00069593	0.0032048	0.10304	0.169391			P-values
0.944414	0.0555864	0.691495	0.308505		+nic reversal proportion	0.2507	0.01147	22			1	11		-nic vs. +nic	<0.0001	***	Student’s t test		1.2	0.8		-nic vs. +nic	<0.0001	***	Student’s t test		0.0138236	0.0105979	0.0631792	0.0905009		-nic vs. +nic	<0.0001	***	Student’s t test		0.00170116	0.00482407	0.0907776	0.0965357		-nic vs. +nic	0.0003	***	Student’s t test
0.994441	0.00555864	0.78766	0.21234			P-values					4	9							1	7.5							0.0186575	0.0137771	0.0779443	0.11457							0.00484574	0.00603853	0.0786262	0.107211
0.959422	0.0405781	0.700945	0.299055		-nic reversal vs. +nic reversal	<0.001	***	Two-sample Z test			2	10							1.3	9.7							0.0247601	0.0174599	0.0791456	0.10291							0.00884089	0.00752286	0.0913994	0.109833
0.980545	0.0194553	0.79433	0.20567								4	8							1.2	13.8							0.0321626	0.0214143	0.114997	0.137064							0.0138671	0.00917586	0.130837	0.152793
0.929405	0.0705948	0.75264	0.24736								3	8							0.8	6.8							0.0412175	0.025558	0.0828103	0.126212							0.0193056	0.0117397	0.123127	0.144166
0.976098	0.0239022	0.676487	0.323513								6	13							0.7	3.9							0.0524247	0.0299133	0.127199	0.100806							0.0245122	0.0150794	0.128686	0.131248
0.971651	0.0283491	0.758199	0.241801								1	10							1.9	4.9							0.0660527	0.0345768	0.104411	0.11579							0.0300023	0.0188577	0.110414	0.137937
0.87771	0.12229	0.808227	0.191773								1	15							0.1	2.3							0.0815988	0.0397006	0.108097	0.11729							0.0356729	0.0228722	0.153573	0.110012
0.966648	0.0333519	0.868816	0.131184								5	6							0.1	10.4							0.0977515	0.0454589	0.0945516	0.0997422							0.0414981	0.0275276	0.13828	0.0942165
0.945525	0.0544747	0.699833	0.300167								5	8							0.5	0.4							0.113298	0.0519607	0.0907078	0.114999							0.0484831	0.0330263	0.0871747	0.142011
0.946081	0.0539188	0.811562	0.188438								4	10							0.5	1.4							0.128093	0.0591768	0.095692	0.124718							0.0553909	0.0380528	0.124784	0.11191
0.876598	0.123402	0.732629	0.267371								1	6							0.4	2.6							0.142909	0.0669997	0.0866012	0.147059							0.0632008	0.0436191	0.118936	0.148248
0.911062	0.0889383	0.717065	0.282935								2	9							1.5	0.7							0.158407	0.0753928	0.0771825	0.121483							0.070624	0.0495901	0.094086	0.145136
0.933296	0.0667037	0.717065	0.282935								2	9							0.6	0.7							0.174564	0.0844532	0.0663793	0.122364							0.078305	0.0559323	0.117535	0.144418
0.986103	0.0138966	0.660367	0.339633								5	9							0.1	2.1							0.191153	0.094307	0.0464785	0.160212							0.0861407	0.0630503	0.0922416	0.147618
0.963313	0.036687	0.731518	0.268482								5	11							0.7	1.6							0.208427	0.10496	0.106974	0.123217							0.0938217	0.0695274	0.101521	0.135305
0.912173	0.0878266	0.686492	0.313508								4	9							0.6	5.4							0.227009	0.116259	0.0740425	0.127943							0.101889	0.0771852	0.102949	0.125677
0.936076	0.0639244	0.738744	0.261256								2	7							0.3	1.7							0.247374	0.127973	0.0751259	0.137649							0.111246	0.0853153	0.104591	0.140182
0.95831	0.0416898	0.772651	0.227349								4	10							3.5	8							0.269724	0.13994	0.0892065	0.138132							0.120808	0.0934453	0.114575	0.15748
0.979433	0.020567	0.793218	0.206782																0.5	8.6							0.294064	0.152168	0.0970965	0.134847							0.131247	0.102183	0.1148	0.133438
																			0.6	13.6							0.320073	0.164802									0.142305	0.112269
																			0.2	1.1							0.347207	0.177949									0.155167	0.122322
																			0.5	8.8							0.375189	0.191567									0.168441	0.13332
																			0.5	3.2							0.40416	0.205551									0.184241	0.145903
																			0.9	4.2							0.434133	0.219892									0.200608	0.15771
																			0.6	5							0.464508	0.234695									0.218161	0.170023
																			0.4	6.1							0.494552	0.250067									0.236668	0.183585
																			0.2	0.6							0.524241	0.266051									0.25703	0.198529
																			2.2	3							0.553995	0.282702									0.279919	0.212394
																			0.6	2.1							0.583509	0.300171									0.304817	0.225956
																			0.8	5							0.611504	0.31859									0.331443	0.240765
																			0.5	2.1							0.636883	0.337909									0.359229	0.256418
																			0.4	2.8							0.659808	0.357927									0.389669	0.272341
																			2	0.6							0.681547	0.378478									0.422094	0.289748
																			1.2	6.7							0.703463	0.399466									0.4547	0.30837
																			1	2.8							0.726138	0.42077									0.486326	0.32716
																			0.2	7.4							0.749216	0.44226									0.519576	0.347367
																			0.4	1.9							0.771834	0.463894									0.553522	0.368215
																			1.6	9							0.793074	0.485761									0.588087	0.391054
																			1.7	1.6							0.812278	0.508005									0.622703	0.414465
																			1.7	8.9							0.829276	0.530695									0.657061	0.437709
																			1.9	0.7							0.844402	0.553685									0.689976	0.460007
																			2.6	13.6							0.858136	0.576645									0.723071	0.484229
																			2.7	7.9							0.870706	0.599264									0.756605	0.512296
																			1.6	9.3							0.882087	0.621427									0.787896	0.536754
																			1.9	0.4							0.892248	0.643179									0.817744	0.560841
																			0.5	1							0.901307	0.664565									0.844962	0.586513
																			0.2	6.5							0.90956	0.685589									0.869449	0.613737
																			0.3	1.8							0.917446	0.70624									0.892904	0.63924
																			0.3	3.1							0.925353	0.72645									0.912055	0.664912
																			0.9	8.1							0.933333	0.746051									0.93002	0.69018
																			0.7	4.6							0.941019	0.764868									0.943604	0.714469
																			1	1.6							0.947911	0.782828									0.953862	0.73697
																			0.4	0.6							0.95385	0.799951									0.962394	0.757649
																			1.6	0.8							0.959134	0.81627									0.969791	0.777081
																			2.4	1							0.96413	0.831775									0.977163	0.796849
																			2.3	7.7							0.968854	0.846429									0.982447	0.814965
																			1	9.4							0.973009	0.860196									0.98621	0.833114
																			0.6	12.7							0.976395	0.873061									0.989355	0.850184
																			2.2	2.2							0.979179	0.88502									0.991675	0.86722
																			1.4	4.3							0.98175	0.89609									0.994046	0.881523
																			0.7	6.4							0.984386	0.906339									0.99585	0.89549
																			0.3	9							0.987105	0.915883									0.996907	0.906082
																			0.2	9.5							0.989757	0.924851									0.997758	0.916068
																			1.3	1.6							0.992169	0.933326									0.998222	0.924434
																			0.2	4.5							0.994213	0.94128									0.998814	0.93307
																			0.3	7.1							0.99581	0.948571									0.999149	0.942685
																			0.3	0.6							0.996949	0.955028									0.999381	0.949735
																			0.7	9.9							0.997716	0.960567									0.999536	0.95601
																				16							0.998261	0.965251									0.999613	0.96107
																				6.3							0.998713	0.969272									0.999639	0.966366
																				1.4							0.99913	0.972857									0.999665	0.970313
																				1.8							0.999502	0.976139									0.999768	0.973754
																				1							0.999778	0.979126									0.999794	0.976959
																				2.1							0.99993	0.981775									0.999794	0.979962
																				5.1							0.999986	0.984071									0.999871	0.98293
																				3.5							0.999999	0.986034									0.999923	0.985427
																				4.5							1	0.987728									0.999974	0.987349
																				0.5							1	0.98926									1	0.989104
																				3.7							1	0.990734									1	0.990892
																				8.3							1	0.992187									1	0.992814
																				3.6							1	0.993575									1	0.993995
																				1.7							1	0.994816									1	0.994771
																				4.7							1	0.995842									1	0.995412
																				2.5							1	0.996625									1	0.995918
																				2.2							1	0.997178									1	0.996559
																				4.7							1	0.997557									1	0.996964
																				2.7							1	0.997836									1	0.99747
																				1.5							1	0.998079									1	0.997908
																				1.8							1	0.998319									1	0.99828
																				2.1							1	0.998573									1	0.998448
																				1.7							1	0.998835									1	0.99892
																				10.6							1	0.999096									1	0.999089
																				0.3							1	0.999347									1	0.999427
																				2.4							1	0.99958									1	0.999629
																				4							1	0.99977									1	0.999798
																				2.2							1	0.999891									1	0.999933
																				0.7							1	0.999932									1	1
																				1.4
																				0.7
																				1.3
																				0.7
																				0.2
																				2.3
																				1.1
																				3
																				2.4
																				0.9
																				3
																				13.7
																				3.9
																				12
																				10
																				11.4
																				3.4
																				5.8
																				2.1
																				6.6
																				4
																				5.8
																				3.3
																				2.9
																				3.1
																				11.7
																				2.3
																				0.7
																				1.1
																				11
																				3
																				9.5
																				4.1
																				1.6
																				13.7
																				3.2
																				14.8
																				4.2
																				14.1
																				0.9
																				2.8
																				7.7
																				3.4
																				2.2
																				2.3
																				3.4
																				8.2
																				3
																				17.9
																				19.5
																				1.8
																				3.1
																				18
																				1.1
																				1.3
																				4.5
																				7.1
																				4.7
																				7.9
																				1.7
																				2.3
																				15
																				1.6
																				0.9
																				14.7
																				2.8
																				1.4
																				1
																				10
																				14.1
																				2.1
																				5.6
																				1.3
																				1.6
																				1.4
																				1.4
																				14
																				3.9
																				8.4
																				4
																				3.6
																				9.8
																				1.3
																				3.1
																				2.9
																				9.7
																				4.2
																				12.4
																				1
																				5.9
																				1.3
																				15.2
																				3.4
																				1.7
																				8.7
																				1.6
																				7
																				3.1
																				2
																				0.8
																				5
																				3.1
																				4.2
																				1.7
																				1.6
																				4.1
																				1.4
																				1.6
																				0.5
																				1
																				4.7
																				3.3
																				3.6
																				3.6
																				4.4
																				3.3
																				3.5
																				1.6
																				1.8
																				8.3
																				0.6
																				0.7
																				7.5
																				9.9
																				13.7

## Sheet: S2 Fig
S2C Fig								S2E Fig																S2F Fig
-nic	+nic			Mean	SEM	(n)		N2 (-nic)	N2 (+nic)	egl-8 (-nic)	egl-8 (+nic)	aex-3 (-nic)	aex-3 (+nic)	aex-2 (-nic)	aex-2 (+nic)	nlp-40 (-nic)	nlp-40 (+nic)			Mean	SEM	(n)		-nic	+nic			Mean	SEM	(n)
42	45		-nic	44.65	0.5154	8		1	12	0	0	0	11	2	12	4	11		N2 (-nic)	2	0.3944	10		1.5	0.3		-nic	1.555	0.1265	34
37	47		+nic	43.4	0.3902	9		2	13	2	1	1	12	1	11	2	11		N2 (+nic)	11.6	0.3399	10		4.1	0.6		+nic	1.287	0.07974	21
37	44			P-values				0	12	0	1	3	1	3	12	3	10		egl-8 (-nic)	2.143	0.5948	7		1.6	0.2			P-values
54	43		-nic vs. +nic	0.0507	ns	Student’s t test		1	11	3	0	5	1	2	10	0	13		egl-8 (+nic)	2.818	0.8926	11		1.3	0.6		-nic vs. +nic	0.0688	ns	Student’s t test
46	43							1	12	3	1		11	2	12	3	13		aex-3 (-nic)	2.25	1.109	4		1.9	1
42	47							2	10	3	2		8	4	13	1	10		aex-3 (+nic)	7.333	1.364	9		3.6	0.4
41	44							3	13	4	3		9	2	9	3	9		aex-2 (-nic)	2.5	0.3073	10		2.2	2.3
44	49							3	10		5		7	2	12	2	13		aex-2 (+nic)	11.5	0.3727	10		1.4	1.3
50	41							4	11		3		6	3	12	2	12		nlp-40 (-nic)	2.1	0.3786	10		2.7	1.6
43	45							3	12		5			4	12	1	10		nlp-40 (+nic)	11.2	0.4667	10		0.5	1.7
43	44										10									P-values				2.6	3
40	44																		N2 -nic vs. N2 +nic	<0.0001	***	Two-way ANOVA		2.8	3.2
36	39																		egl-8 -nic vs. egl-8 +nic	0.9995	ns	Two-way ANOVA		0.3	3.6
46	41																		aex-3 -nic vs. aex-3 +nic	0.0026	**	Two-way ANOVA		4.8	2.9
40	43																		aex-2 -nic vs. aex-2 +nic	<0.0001	***	Two-way ANOVA		4.2	3.4
45	41																		nlp-40 -nic vs. nlp-40 +nic	<0.0001	***	Two-way ANOVA		0.5	3.7
40	40																		N2 +nic vs. egl-8 +nic	<0.0001	***	Two-way ANOVA		1.3	4.3
44	41																		N2 +nic vs. aex-3 +nic	0.0006	***	Two-way ANOVA		2.9	3.2
44	39																							3.7	0.7
44	42																							0.3	0.5
43	41																							1.7	0.6
45	43																							3	0.6
50	45																							0.6	0.8
54	44																							2.8	0.2
46	44																							0.1	0.4
42	42																							4.2	1.3
41	42																							3.8	2.1
53	41																							0.6	1.1
50	41																							0.4	2.6
43	41																							1.2	0.1
43	42																							0.2	3.3
40	48																							3.9	0.6
41	44																							0.6	0.2
46	48																							0.7	0.1
40	35																							0.4	1.9
45	43																							0.1	0.5
40	44																							1.1	2.8
44	45																							0.9	0.4
44	51																							0.9	3.9
44	37																							1.6	0.8
45	39																							0.3	2.7
45	40																							0.6	2.1
42	41																							1.9	3.7
41	40																							1.5	0.4
37	40																							3.4	0.5
54	42																							1.3	0.2
46	40																							0.1	0.6
42	43																							0.3	0.8
41	42																							3	0.3
44	39																							2.2	0.3
50	40																							0.4	0.2
43	46																							3.1	0.2
62	46																							1	0.4
42	44																							0.8	0.1
43	45																							0.2	3.6
49	44																							0.7	2.5
46	44																							2.1	4
42	47																							1.3	2.4
39	46																							2	1.9
47	44																							1.1	1.9
51	47																							2.3	1.6
46	49																							0.5	1.6
50	55																							0.3	2.1
46	40																							0.3	3.4
48	39																							0.1	2.8
49	40																							1	2.1
42	38																							3.1	1.2
44	43																							0.5	3.3
43	43																							0.8	1.9
41	39																							2.3	1.8
46	47																							0.6	0.4
42	47																							3.6	1.3
40	44																							0.4	0.2
48	44																							1.2	0.3
45	39																							2.6	1.1
50	43																							0.9	0.5
52	44																							2.6	1.1
48	44																							0.5	0.3
	45																							0.3	0.6
	46																							0.9	0.4
	47																							1.8	0.1
	46																							1.2	1.7
	35																							1.4	0.8
	59																							1.2	0.1
	46																							1.1	0.3
	44																							0.7	0.2
	47																							0.4	1.4
	42																							0.2	0.2
	43																							2.4	0.3
	46																							1.1	0.4
																								3.7	0.5
																								3.3	0.5
																								1	4.3
																									0.3
																									2.5
																									1.8
																									2
																									1.4
																									1.7
																									1.1
																									1.9
																									0.9
																									2.9
																									2.4
																									1.6
																									4.4
																									1
																									3.5
																									0.5
																									1
																									0.5
																									1.8
																									0.6
																									0.7
																									1
																									0.2
																									1.1
																									0.3
																									1.4
																									0.4
																									1.4
																									1.2
																									1.5
																									2
																									0.9
																									1.3
																									0.9
																									1.1
																									1.3
																									0.3
																									0.2
																									0.6
																									0.5
																									0.5
																									0.1
																									0.6
																									2.6
																									1.1
																									0.3
																									2.4
																									1.8
																									1.5
																									0.7
																									1.8
																									4.6
																									1.1
																									0.6
																									0.8
																									1
																									1.2
																									1.2
																									0.6
																									1.2
																									0.1
																									1.4
																									3.5
																									1.1
																									4.2
																									1.6
																									2
																									1.5
																									0.5
																									0.3
																									0.2
																									0.2
																									0.2
																									0.7
																									0.2
																									0.2
																									0.4
																									0.4
																									0.4
																									0.4
																									0.6
																									0.3
																									0.5
																									1
																									1.1
																									3.6
																									0.2
																									0.1
																									0.2
																									0.5
																									0.4
																									0.7
																									3.1
																									2.7
																									2
																									1.2
																									3.3
																									2.3
																									3.4
																									2.5
																									2.9
																									0.5
																									0.2
																									0.2
																									0.3
																									0.2
																									0.2
																									0.1
																									0.1
																									0.2
																									0.2

## Sheet: Fig.2
Fig.2 A										Fig.2 B										Fig.2 D
-DHβE -nic	-DHβE +nic	+DHβE -nic	+DHβE +nic			Mean	SEM	(n)		-DNQX MK801 -nic	-DNQX MK801 +nic	+DNQX MK801 -nic	+DNQX MK801 +nic			Mean	SEM	(n)		N2 (-nic)	N2 (+nic)	acr-2 (-nic)	acr-2 (+nic)	acr-3 (-nic)	acr-3 (+nic)	acr-5 (-nic)	acr-5 (+nic)	acr-6 (-nic)	acr-6 (+nic)	acr-7 (-nic)	acr-7 (+nic)	acr-8 (-nic)	acr-8 (+nic)	acr-9 (-nic)	acr-9 (+nic)	acr-10 (-nic)	acr-10 (+nic)	acr-11 (-nic)	acr-11 (+nic)	acr-12 (-nic)	acr-12 (+nic)	acr-14 (-nic)	acr-14 (+nic)	acr-15 (-nic)	acr-15 (+nic)	acr-16 (-nic)	acr-16 (+nic)	acr-18 (-nic)	acr-18 (+nic)
0.3	1	0.1	0.3		-DHβE -nic	0.21	0.02333	10		0.3	1	0.3	1		-DNQX MK801 -nic	0.27	0.03	10		0.3	1	0.2	0.9	0.1	1	0.3	1	0.2	0.8	0	1	0.1	1	0.1	0.9	0.5	1	0.4	1	0.4	1	0.2	1	0.5	0.9	0	0	0.4	1
0.2	1	0.2	0.1		-DHβE +nic	0.99	0.01	10		0.2	1	0.3	1		-DNQX MK801 +nic	1	0	10		0.2	1	0.3	0.8	0.3	1	0.2	1	0.3	0.9	0.1	1	0.1	0.6	0.2	0.9	0.1	1	0.5	1	0.2	0.8	0.3	0.8	0.5	1	0	0.1	0.1	1
0.3	1	0.2	0.3		+DHβE -nic	0.1455	0.01575	11		0.4	1	0.2	1		+DNQX MK801 -nic	0.21	0.02333	10		0.3	1	0.4	0.7	0.2	1	0.4	0.9	0.4	0.8	0.2	0.8	0.2	0.8	0.3	0.9	0.4	1	0.4	1	0.4	0.7	0.4	0.7	0.4	0.8	0.1	0	0	1
0.2	1	0.1	0.3		+DHβE +nic	0.2083	0.02876	12		0.3	1	0.2	1		+DNQX MK801 +nic	0.99	0.01	10		0.3	0.9	0.1	0.9	0.4	1	0.2	0.9	0.5	1	0.2	0.6	0.2	1	0.2	0.8	0.3	1	0.1	1	0.1	0.8	0.1	0.9	0.3	0.9	0.2	0.1	0.2	1
0.1	1	0.1	0.2			P-values				0.2	1	0.1	1			P-values				0.5	0.9	0.5	0.8	0.3	1	0.3	0.9	0.1	1	0.3	0.8	0.3	0.8	0.3	0.8		0.8	0.4	0.9	0.5	0.9	0.3	0.7	0.2	0.9	0.3	0.1		1
0.2	1	0.1	0.2		-DHβE -nic vs. -DHβE +nic	<0.0001	***	Two-way ANOVA		0.1	1	0.3	1		-DNQX MK801 -nic vs. -DNQX MK801 +nic	<0.0001	***	Two-way ANOVA		0.2	1	0.4	0.8	0.4	0.9	0.3	0.9	0.2	0.9	0.3	0.6	0.3	0.9	0.4	0.8	0.2	0.9	0.3	0.9	0.3	1	0.4	0.9	0.2	0.8	0	0.2		1
0.2	1	0.2	0.1		+DHβE -nic vs. +DHβE +nic	0.1517	ns	Two-way ANOVA		0.4	1	0.2	1		+DNQX MK801 -nic vs. +DNQX MK801 +nic	<0.0001	***	Two-way ANOVA		0.4	1	0.2	0.9	0.2	0.9	0.3	0.8	0.3	0.8	0.4	0.4	0.3	0.8	0.3	1	0.2	0.6	0.3	0.9	0.1	0.8	0.2	0.8	0.1	1	0.1	0.4		1
0.1	1	0.2	0.4		-DHβE +nic vs. +DHβE +nic	<0.0001	***	Two-way ANOVA		0.3	1	0.2	1		-DNQX MK801 +nic vs. +DNQX MK801 +nic	0.9888	ns	Two-way ANOVA		0.2	0.8	0.2	0.7	0.5	0.8	0.2	0.8	0.4	0.7	0.2	0.6	0.4	0.9	0.3	0.7	0.3	0.8	0.2	0.9	0.2	0.9	0.4	0.9	0.1	1	0.2	0.1		1
0.3	1	0.1	0.1							0.3	1	0.1	1							0.3	1	0.3	0.9	0.2	1	0.5	0.9	0.2	0.8	0.2	0.4	0.4	0.6	0.2	0.9		0.9	0.2	0.9	0.4	0.8	0.3	1	0.3	0.9	0.1	0.3
0.2	0.9	0.1	0.2							0.2	1	0.2	0.9							0.2	1	0.3	0.8	0.2	1	0.1	0.7	0.3	0.9	0.3	1	0.5	0.9	0.3	0.8			0.3	0.8	0.2	0.9	0.2	0.8	0.2	1	0.2	0.2
		0.2	0.1																	0.2	1				1						1															0	0.1
			0.2																	0.1	1				0.9						1															0	0.1
																				0.1	1				0.9						0.9															0.1	0.1
																				0.2	1				1						0.8															0.2	0.2
																				0.2	1										0.2															0.1	0.1
																				0.2	1										0.8															0.3	0.1
																				0.2	1										1															0.1	0.1
																				0.4	1										0.5															0.3	0.3
																				0.1	1																									0.5	0.2
																				0.3																											0
																				0.4																											0.1
																				0.5																											0.5
																				0.3																											0.4
																				0.1																											0.3
																				0.3
																				0.4
																				0.1
																				0.5
																				0.1
																				0.3
																				0.5
																				0.1
																				0.3
																				0.1
[truncated: 44 more columns]

## Sheet: S3 Fig
S3A Fig										S3B Fig										S3C Fig														S3D Fig														S3E Fig
N2 -DHβE -nic	N2 -DHβE +nic	N2 +DHβE -nic	N2 +DHβE +nic			Mean	SEM	(n)		N2 -DHβE -nic	N2 -DHβE +nic	N2 +DHβE -nic	N2 +DHβE +nic			Mean	SEM	(n)		-DHβE										Mean	SEM	(n)		+DHβE										Mean	SEM	(n)		unc-29 (-nic)	unc-29 (+nic)
1	7	3	1		-DHβE -nic	2.2	0.3266	10		0.6	2.5	2.3	2.5		-DHβE -nic	2.909	0.3195	10		reversal				forward					-DHβE -nic reversal	0.07077	0.004656	10		reversal				forward					+DHβE -nic reversal	0.06329	0.005595	10		0.2	0
1	9	4	3		-DHβE +nic	8.5	0.7923	10		0.3	3.5	5.3	3.7		-DHβE +nic	5.198	0.3941	10		Cumulative fraction		average speed		Cumulative fraction		average speed			-DHβE +nic reversal	0.1136	0.009073	10		Cumulative fraction		average speed		Cumulative fraction		average speed			+DHβE +nic reversal	0.07649	0.009071	10		0.4	0.2
2	10	4	2		+DHβE -nic	2.3	0.423	10		4.3	4.3	2.1	4.3		+DHβE -nic	3.004	0.2978	10		-nic	+nic	-nic	+nic	-nic	+nic	-nic	+nic		-DHβE -nic forward	0.08256	0.007439	10		-nic	+nic	-nic	+nic	-nic	+nic	-nic	+nic		+DHβE -nic forward	0.08383	0.01095	10		0.2	0.2
4	8	4	3		+DHβE +nic	2.7	0.3	10		2.6	5.4	2.8	2.6		+DHβE +nic	2.83	0.1721	10		0.00886744	0.0278533	0.059901	0.142861	0.00098	0.002002	0.108906	0.120424		-DHβE +nic forward	0.1161	0.007704	10		0.0124481	0.0143791	0.0710049	0.029323	0.000869061	0.000928272	0.0941171	0.037349		+DHβE +nic forward	0.08458	0.0104	10			0.3
2	6	2	3			P-values				3.6	3.2	2.7	2.4			P-values				0.00999225	0.0315533	0.055183	0.094955	0.002133	0.00393	0.072795	0.096733			P-values				0.02213	0.0248366	0.0712457	0.081124	0.00237544	0.00249473	0.135919	0.102163			P-values					0.3
2	12	1	4		-DHβE -nic vs. -DHβE +nic	<0.0001	***	Two-way ANOVA		2.3	3.9	3.6	2.7		-DHβE -nic vs. -DHβE +nic	0.0006	***	Two-way ANOVA		0.0130514	0.041416	0.065195	0.179682	0.007956	0.007044	0.110577	0.170227		-DHβE -nic reversal vs. -DHβE +nic reversal	0.0005	***	Student’s t test		0.0359613	0.0379085	0.0808865	0.046796	0.0099073	0.00725212	0.0479828	0.046591		+DHβE -nic reversal vs. +DHβE +nic reversal	0.2312	ns	Student’s t test			0.3
2	10	1	4		+DHβE -nic vs. +DHβE +nic	0.8992	ns	Two-way ANOVA		1.9	2.1	0.4	4.1		+DHβE -nic vs. +DHβE +nic	0.953	ns	Two-way ANOVA		0.0174842	0.0551303	0.075356	0.087363	0.020754	0.01038	0.069598	0.10453		-DHβE -nic forward vs. -DHβE +nic forward	0.0058	**	Student’s t test		0.0470263	0.0509804	0.0846599	0.074322	0.0280417	0.0213502	0.116236	0.055124		+DHβE -nic forward vs. +DHβE +nic forward	0.9605	ns	Student’s t test
4	12	1	3		-DHβE +nic vs. +DHβE +nic	<0.0001	***	Two-way ANOVA		3	3.7	6.1	4		-DHβE +nic vs. +DHβE +nic	0.0005	***	Two-way ANOVA		0.023007	0.0710768	0.084552	0.125537	0.036666	0.014236	0.063791	0.135578							0.0622407	0.0614379	0.0764686	0.09117	0.0574739	0.0417722	0.0382522	0.106855
2	5	1	2							2.6	4.1	2.5	2.1							0.0295471	0.0880059	0.058627	0.103383	0.055114	0.020019	0.053871	0.111302							0.0788382	0.0836601	0.0476916	0.06479	0.0885863	0.0655012	0.109381	0.114765
2	6	2	2							2.1	2.6	5.9	2.8							0.0369718	0.10468	0.067653	0.09041	0.07385	0.025506	0.081006	0.083672							0.107884	0.115033	0.0520362	0.058246	0.118308	0.0892301	0.11107	0.048706
										5.3	18.8	2.3	4							0.0451476	0.121045	0.057753	0.108275	0.090914	0.034255	0.055553	0.0979							0.116183	0.139869	0.0467948	0.129147	0.142526	0.113771	0.0541768	0.110168
										4.2	3.5	2.2	3.3							0.0540832	0.138587	0.083333	0.096468	0.106768	0.044413	0.091565	0.114457							0.124481	0.15817	0.0308879	0.087006	0.167439	0.135238	0.0479818	0.108402
										4.5	11.8	3.2	2.1							0.0638641	0.158628	0.100164	0.106993	0.125159	0.054794	0.117903	0.12591							0.141079	0.179085	0.0711954	0.103006	0.188297	0.155021	0.0831278	0.115702
										0.8	3.8	2.3	2.9							0.0745655	0.180822			0.141474	0.06547									0.153527	0.203922			0.208864	0.174863
										2.8	8.6	1.1	2.9							0.0862152	0.203786			0.157154	0.077334									0.178423	0.233987			0.228042	0.193139
										4.6	2.2	4.9	2.4							0.0986998	0.226945			0.172201	0.089642									0.200553	0.261438			0.245713	0.210602
										2.5	8.1	2.4	1.9							0.111768	0.251159			0.187075	0.103878									0.228216	0.27451			0.264716	0.228007
										0.7	8.6	4	2.8							0.125209	0.277319			0.202352	0.117224									0.246196	0.295425			0.283024	0.245992
										2.2	9.8	3.3	2.9							0.138962	0.3049			0.217053	0.132276									0.264177	0.31634			0.300637	0.262237
										5	2.8	3.2	3.5							0.153104	0.332492			0.233714	0.149032									0.304288	0.335948			0.319873	0.281788
										3.5	2.3	2.1	1.1							0.167833	0.359387			0.251239	0.164455									0.333333	0.35817			0.340324	0.298961
										4.6	7.7	2.6	1.9							0.183379	0.385894			0.268362	0.180322									0.367911	0.39085			0.361703	0.318107
											3.6	1.8	1.3							0.199827	0.412449			0.287674	0.195299									0.403873	0.414379			0.382503	0.339515
											2.5		4.5							0.216975	0.439016			0.307103	0.210721									0.450899	0.443137			0.403592	0.361156
											6.8		1.9							0.234388	0.464989			0.329125	0.227627									0.488243	0.466667			0.425203	0.384827
											3.8		2.4							0.251726	0.489513			0.353165	0.244235									0.50899	0.495425			0.446002	0.41047
											2.8		3.4							0.268996	0.512592			0.381644	0.263142									0.539419	0.526797			0.465875	0.432865
											5.1									0.286433	0.535763			0.412199	0.280492									0.576764	0.538562			0.48175	0.451894
											8.7									0.304313	0.56045			0.440563	0.29584									0.618257	0.568627			0.499073	0.469763
											2.3									0.322974	0.585907			0.470944	0.312597									0.651452	0.598693			0.513152	0.483746
											2.8									0.342667	0.610418			0.499078	0.330763									0.669433	0.630065			0.528273	0.499584
											3									0.363225	0.633916			0.528133	0.34841									0.699862	0.644444			0.545365	0.515017
											3.9									0.384115	0.657536			0.559956	0.365241									0.716459	0.664052			0.560313	0.531494
											2.3									0.404811	0.681701			0.590568	0.37918									0.738589	0.678431			0.577926	0.549015
											18.7									0.424983	0.706334			0.619048	0.39779									0.764869	0.698039			0.595655	0.566884
											2.1									0.444544	0.731536			0.647008	0.412768									0.791148	0.715033			0.614137	0.584231
											10.7									0.463793	0.756666			0.677851	0.428709									0.818811	0.729412			0.632735	0.602158
											1.9									0.483376	0.779837			0.70633	0.446578									0.834025	0.755556			0.650869	0.617185
											7.5									0.503677	0.79972			0.737058	0.463187									0.860304	0.775163			0.671437	0.63459
											11.4									0.524243	0.817286			0.762539	0.478609									0.878285	0.796078			0.692874	0.653213
											10									0.544279	0.834415			0.785541	0.493735									0.894882	0.813072			0.715006	0.674215
											1.4									0.563724	0.851296			0.806814	0.510862									0.91148	0.831373			0.73847	0.693129
											3.7									0.583205	0.866599			0.826473	0.528138									0.928077	0.852288			0.761877	0.71709
											1.7									0.603031	0.879543			0.844979	0.546081									0.944675	0.867974			0.784531	0.740529
											3.4									0.622912	0.890394			0.862562	0.560911									0.95574	0.887582			0.805736	0.763271
											5									0.642474	0.899711			0.880837	0.576703									0.961272	0.905882			0.823001	0.791004
											2.5									0.661507	0.908422			0.896345	0.59435									0.966805	0.926797			0.839919	0.818504
											4.9									0.679886	0.918054			0.911622	0.609921									0.969571	0.935948			0.85365	0.841768
											2.5									0.697612	0.929633			0.923729	0.628309									0.973721	0.943791			0.866744	0.863409
											3.1									0.714769	0.942437			0.933875	0.649514									0.982019	0.951634			0.877346	0.886441
											4.4									0.731236	0.954563			0.942292	0.667977									0.983402	0.963399			0.887022	0.910228
											1.9									0.746642	0.964547			0.949441	0.683621									0.984786	0.966013			0.896118	0.92862
											8									0.760721	0.972013			0.957166	0.700156									0.988935	0.972549			0.903824	0.944574
											2.1									0.773572	0.977357			0.962643	0.719508									0.988935	0.979085			0.912109	0.957918
											7.6									0.785546	0.981488			0.967831	0.740343									0.990318	0.983007			0.919293	0.967491
											5									0.796923	0.985352			0.971117	0.761326									0.990318	0.984314			0.925377	0.97631
											4.6									0.807715	0.989203			0.974346	0.779046									0.990318	0.989542			0.930185	0.982285
											2.1									0.817768	0.992667			0.977401	0.796471									0.991701	0.992157			0.935921	0.987507
											2									0.827098	0.995445			0.980111	0.812857									0.991701	0.992157			0.939803	0.990234
											4.9									0.836069	0.997525			0.983051	0.828798									0.991701	0.993464			0.942526	0.992612
											2.8									0.845107	0.99892			0.985587	0.843998									0.991701	0.993464			0.945249	0.994527
											8.7									0.85428	0.99966			0.988124	0.85853									0.993084	0.993464			0.948552	0.995745
											4.1									0.86331	0.999933			0.989565	0.873211									0.993084	0.994771			0.95168	0.996674
											1.7									0.87194	0.999994			0.991641	0.884111									0.993084	0.994771			0.954229	0.99708
											2.2									0.880117	1			0.993313	0.895232									0.995851	0.994771			0.956431	0.997486
											8.1									0.887863	1			0.994754	0.904056									0.995851	0.996078			0.958922	0.998008
											2.9									0.895171	1			0.995964	0.912731									0.995851	0.997386			0.96066	0.99824
											1.8									0.902014	1			0.996656	0.919997									0.997234	0.997386			0.962746	0.99882
											2.2									0.908335	1			0.997521	0.926967									0.997234	1			0.964774	0.999226
											6.1									0.914053	1			0.998328	0.932676									1	1			0.966686	0.999343
											6.1									0.919186	1			0.998789	0.938311									1	1			0.968424	0.999575
											3.1									0.923911	1			0.999308	0.942908									1	1			0.969988	0.999575
											3.3									0.928441	1			0.999539	0.947283									1	1			0.972132	0.999575
											16.2									0.932901	1			0.999827	0.952176									1	1			0.974739	0.999633
											3									0.937314	1			1	0.955735									1	1			0.976651	0.999691
											6.4									0.941642	1			1	0.958849									1	1			0.978505	0.999691
											5.7									0.945819	1			1	0.961593									1	1			0.980881	0.999691
											6.5									0.949822	1			1	0.964633									1	1			0.982793	0.999691
											7.4									0.95375	1			1	0.967598									1	1			0.984762	0.999691
											11.2									0.957738	1			1	0.97049									1	1			0.985921	0.999691
											11.4									0.96173	1			1	0.972195									1	1			0.987486	0.999691
											4.5									0.965476	1			1	0.975087									1	1			0.988876	0.999691
											4.1									0.968835	1			1	0.977682									1	1			0.990209	0.999691
											7.8									0.971927	1			1	0.979239									1	1			0.991309	0.999691
											4.1									0.974939	1			1	0.981019									1	1			0.991831	0.999691
											1.6									0.977925	1			1	0.983169									1	1			0.99241	0.999691
																				0.980866	1			1	0.985023									1	1			0.993337	0.999691
																				0.983792	1			1	0.986061									1	1			0.994322	0.999691
																				0.986713	1			1	0.987766									1	1			0.995307	0.999749
																				0.98949	1			1	0.989175									1	1			0.99606	0.999749
																				0.991887	1			1	0.990509									1	1			0.996698	0.999749
																				0.993754	1			1	0.991473									1	1			0.997277	0.999749
																				0.99511	1			1	0.992882									1	1			0.997567	0.999749
																				0.996104	1			1	0.994291									1	1			0.997972	0.999749
																				0.996937	1			1	0.995181									1	1			0.998262	0.999749
																				0.99774	1			1	0.995996									1	1			0.998667	0.999807
																				0.9985	1			1	0.996515									1	1			0.999015	0.999807
																				0.999117	1			1	0.997405									1	1			0.999131	0.999807
																				0.999532	1			1	0.998146									1	1			0.999479	0.999865
																				0.999772	1			1	0.998591									1	1			0.999652	0.999923
																				0.999901	1			1	0.99911									1	1			0.999826	0.999923
																				0.999965	1			1	0.999555									1	1			0.999826	0.999923
																				0.999984	1			1	1									1	1			1	0.999923
[truncated: 24 more columns]

## Sheet: Fig.3
Fig.3 C												Fig.3 D
N2 (-nic)	N2 (+nic)	acr-16 (-nic)	acr-16 (+nic)	rescue (-nic)	rescue (+nic)			Mean	SEM	(n)		N2 (-nic)	N2 (+nic)	acr-16 (-nic)	acr-16 (+nic)	rescue (-nic)	rescue (+nic)			Mean	SEM	(n)
0.4	1	0.4	0.4	0.6	1		N2 (-nic)	0.23	0.03635	20		0.240785	0.724937	0.415309	0.485959	0.246682	1.01299		N2 (-nic)	0.2808	0.01751	20
0.4	1	0.4	0.4	0.6	1		N2 (+nic)	1	0	20		0.254375	0.884406	0.530602	0.362175	0.667372	1.0813		N2 (+nic)	0.8533	0.02369	20
0.4	1	0.4	0.4	0.6	1		acr-16 (-nic)	0.12	0.03372	20		0.149742	1.1651	0.617331	0.316425	0.389741	1.1245		acr-16 (-nic)	0.3691	0.03236	20
0.4	1	0.2	0.2	0.4	1		acr-16 (+nic)	0.18	0.03811	20		0.406786	0.852437	0.311433	0.300534	0.272102	0.467786		acr-16 (+nic)	0.3643	0.04829	20
0.4	1	0.2	0.2	0.4	1		rescue (-nic)	0.3	0.03974	20		0.245946	0.725763	0.329307	0.32623	0.385094	0.667417		rescue (-nic)	0.528	0.03584	20
0.4	1	0.2	0.2	0.4	1		rescue (+nic)	1	0	20		0.196712	1.04164	0.42245	0.18498	0.329307	0.698667		rescue (+nic)	0.731	0.0204	20
0.4	1	0.2	0.2	0.4	1			P-values				0.207253	1.11485	0.336733	0.197121	0.180158	0.689261			P-values
0.4	1	0.2	0.2	0.4	1		acr-16 -nic vs. acr-16 +nic	0.7254	ns	Two-way ANOVA		0.45455	0.818314	0.345067	0.403608	0.277889	0.837403		acr-16 -nic vs. acr-16 +nic	0.9995	ns	Two-way ANOVA
0.2	1	0.2	0.2	0.4	1		N2 +nic vs. acr-16 +nic	<0.0001	***	Two-way ANOVA		0.321007	0.872915	0.28567	0.82823	0.478847	0.753239		N2 +nic vs. acr-16 +nic	<0.0001	***	Two-way ANOVA
0.2	1	0	0.2	0.2	1		acr-16 +nic vs. rescue +nic	<0.0001	***	Two-way ANOVA		0.20155	1.46258	0.346678	0.145238	0.275217	0.606812		acr-16 +nic vs. rescue +nic	<0.0001	***	Two-way ANOVA
0.2	1	0	0.2	0.2	1		N2 +nic vs. rescue +nic	>0.9999	ns	Two-way ANOVA		0.220228	1.14024	0.23	0.164235	0.389741	1.03606		N2 +nic vs. rescue +nic	0.0004	***	Two-way ANOVA
0.2	1	0	0.2	0.2	1							0.268851	0.71357	0.2587	0.780111	0.385094	0.779774
0.2	1	0	0	0.2	1							0.329603	0.679919		0.489747	0.329307	0.797331
0.2	1	0	0	0.2	1							0.23548	0.538455		0.111541	0.692872	0.734544
0.2	1	0	0	0.2	1							0.351604	0.924408		0.203659	0.785952	0.704589
0	1	0	0	0.2	1							0.240568	1.15492		0.577293	0.389509	0.94768
0	1	0	0	0.2	1							0.23764	0.508496		0.363686	0.951708	0.784026
0	1	0	0	0.2	1							0.197109	0.753003		0.315753	0.659394	0.978952
0	1	0	0	0	1							0.304847	0.938923			0.705793	1.23409
0	1	0	0.6	0	1							0.461189	0.923259			0.693845	0.925371
												0.33623	0.915563			0.528176	0.88285
												0.23639	0.668498			0.629209	0.885497
												0.359006	0.580255			0.689193	1.29395
													0.717106			0.673184	0.780008
													0.647965			0.521758	1.10203
													0.88482			0.555904	0.888828
													0.9415			0.653575	0.70603
													0.87219			0.794987	0.717986
													0.636617			0.656882	0.928155
													0.740177			0.65021	0.519678
													1.11445				0.354682
													0.950951				0.638617
													0.844488				0.381207
													0.689565				0.915279
													0.72342				0.362605
													0.974065				0.78672
													0.618596				0.742796
													0.826311				0.642533
													0.725935				0.769363
													0.798175				0.605457
													1.05613				0.812178
													1.2845				0.669205
													1.14764				0.659039
													0.577805				0.697826
													1.14863				0.641894
													1.40878				0.73505
													1.20219				0.608996
													1.08331				1.09437
													1.14974				1.08403
													1.41466				0.754586
													0.940829				0.757819
													0.997782				0.589083
													0.985609				0.509258
													0.710018				0.508439
													0.798864				0.440169
													1.12084				0.837945
													0.928787				1.34818
													0.77328				0.744809
													0.683387				1.09832
													0.774307				0.872831
													0.933247				0.826641
													1.1025				0.595556
													1.02168				0.706439
													0.364824				0.687877
													0.445345				0.659167
													0.903787				0.443394
													0.717637				0.657368
													0.477314				0.707548
													0.588459				0.760815
													0.675251				0.371694
													0.743773				0.348407
													0.922444				0.697912
													0.816998				0.943747
													0.642228				0.750152
													0.684665				0.799534
													0.499687				0.723941
													0.657326				0.847293
													0.606298				0.576776
													0.493856				0.667453
													0.51155				0.502427
													0.668633				0.755631
													0.864426				0.752448
													0.614218				0.573124
													0.935855				0.444602
													0.578517				0.621694
													0.975483				0.500846
													0.685855				0.502343
													1.12836				0.759338
													0.865555				0.778321
													0.782751				0.719333
													1.01343				0.554788
													1.13385				0.652036
													1.281				0.552767
													0.78274				0.560043
													0.63573				0.450817
													0.422693				0.651796
													1.16432				0.787722
													1.28905				0.480844
													0.713501				0.731563
													0.984462				0.761322

## Sheet: S4 Fig
S4A Fig												S4B Fig												S4C Fig																		S4D Fig
hpIs580(AVA::GCaMP) (-nic)	hpIs580(AVA::GCaMP) (+nic)	acr-16;hpIs580 (-nic)	acr-16;hpIs580 (+nic)	acr-16;hpIs580;AVA::ACR-16 (-nic)	acr-16;hpIs580;AVA::ACR-16 (+nic)			Mean	SEM	(n)		hpIs580(AVA::GCaMP) (-nic)	hpIs580(AVA::GCaMP) (+nic)	acr-16;hpIs580 (-nic)	acr-16;hpIs580 (+nic)	acr-16;hpIs580;AVA::ACR-16 (-nic)	acr-16;hpIs580;AVA::ACR-16 (+nic)			Mean	SEM	(n)		reversal				reversal				reversal						Mean	SEM	(n)		forward				forward
4	8	3	3	4	13		hpIs580(AVA::GCaMP) (-nic)	2.9	0.4583	10		5.7	4.4	6.9	4.2	2.6	6.3		hpIs580(AVA::GCaMP) (-nic)	3.028	0.2509	10		hpIs580(AVA::GCaMP) (-nic)	hpIs580(AVA::GCaMP) (+nic)	hpIs580(AVA::GCaMP) (-nic)	hpIs580(AVA::GCaMP) (+nic)	acr-16;hpIs580 (-nic)	acr-16;hpIs580 (+nic)	acr-16;hpIs580 (-nic)	acr-16;hpIs580 (+nic)	acr-16;hpIs580;AVA::ACR-16 (-nic)	acr-16;hpIs580;AVA::ACR-16 (+nic)	acr-16;hpIs580;AVA::ACR-16 (-nic)	acr-16;hpIs580;AVA::ACR-16 (+nic)		hpIs580(AVA::GCaMP) (-nic)	0.07294	0.00418	10		hpIs580(AVA::GCaMP) (-nic)	hpIs580(AVA::GCaMP) (+nic)	hpIs580(AVA::GCaMP) (-nic)	hpIs580(AVA::GCaMP) (+nic)	acr-16;hpIs580 (-nic)	acr-16;hpIs580 (+nic)	acr-16;hpIs580 (-nic)	acr-16;hpIs580 (+nic)
4	11	2	2	5	9		hpIs580(AVA::GCaMP) (+nic)	8.4	0.6182	10		4.1	13.8	1.8	5.2	2.7	3		hpIs580(AVA::GCaMP) (+nic)	6.149	0.4901	10		0.0348803	0.0144067	0.0607355	0.112287	0.0173018	0.00877473	0.090513	0.074157	0.026229	0.0134491	0.098531	0.091828		hpIs580(AVA::GCaMP) (+nic)	0.1022	0.003974	10		0.002913	0.003414	0.0884357	0.119077	0.0014794	0.00250242	0.103472	0.098248
2	9	2	2	2	9		acr-16;hpIs580 (-nic)	2.8	0.3266	10		2.8	3.1	1.6	3.7	4.4	5		acr-16;hpIs580 (-nic)	2.929	0.3262	10		0.0381294	0.0155459	0.0799144	0.120649	0.0199052	0.00990586	0.084125	0.085144	0.028995	0.0151915	0.081861	0.107925		acr-16;hpIs580 (-nic)	0.07886	0.003351	10		0.003362	0.003979	0.0877071	0.127637	0.00165629	0.00288214	0.088414	0.088197
4	8	2	4	3	8		acr-16;hpIs580 (+nic)	2.9	0.2769	10		3.6	3.3	4.1	4.5	2	4.5		acr-16;hpIs580 (+nic)	3.89	0.3592	10		0.0472701	0.0187048	0.0699093	0.093172	0.0269103	0.0128714	0.099315	0.080514	0.0367924	0.0199491	0.098942	0.100976		acr-16;hpIs580 (+nic)	0.008274	0.002321	10		0.00469	0.005538	0.0907736	0.121589	0.00218936	0.00396428	0.080513	0.090181
2	6	4	4	1	8		acr-16;hpIs580;AVA::ACR-16 (-nic)	2.9	0.4333	10		3.5	5.2	3.2	3.4	4.4	4.1		acr-16;hpIs580;AVA::ACR-16 (-nic)	3.248	0.2733	10		0.0608176	0.0233276	0.0616786	0.084479	0.0363781	0.0168503	0.079095	0.093845	0.0484827	0.0267706	0.100308	0.143949		acr-16;hpIs580;AVA::ACR-16 (-nic)	0.09012	0.003487	10		0.006883	0.007789	0.0891377	0.112591	0.00310147	0.00562391	0.096598	0.107486
5	6	3	3	2	6		acr-16;hpIs580;AVA::ACR-16 (+nic)	8.5	0.8333	10		3.2	9.3	2.2	4.9	4.9	4		acr-16;hpIs580;AVA::ACR-16 (+nic)	5.414	0.3869	10		0.0771245	0.0289981	0.0776145	0.083667	0.0463272	0.0213605	0.074417	0.074168	0.0628388	0.0349521	0.090135	0.120441		acr-16;hpIs580;AVA::ACR-16 (+nic)	0.1088	0.005066	10		0.009994	0.010459	0.095955	0.119713	0.004469	0.00774278	0.082165	0.108191
4	6	2	4	4	6			P-values				2.4	5.5	2	1.6	4.4	2.7			P-values				0.0949603	0.0356845	0.083183	0.101941	0.0556379	0.0263744	0.077059	0.094592	0.0787505	0.0442593	0.080508	0.117011			P-values				0.014082	0.01337	0.0821554	0.099213	0.00643821	0.0102347	0.094057	0.091349
1	10	5	3	4	6		hpIs580 -nic vs. hpIs580 +nic	<0.0001	***	Two-way ANOVA		1.8	16.1	4.3	2.5	2.1	3		hpIs580 -nic vs. hpIs580 +nic	<0.0001	***	Two-way ANOVA		0.113697	0.0436319	0.101597	0.107282	0.0642161	0.031942	0.080272	0.081252	0.0953445	0.0547877	0.098148	0.099061		hpIs580 -nic vs. hpIs580 +nic	<0.0001	***	Student’s t test		0.019093	0.016424	0.104859	0.112639	0.0091881	0.0130444	0.088987	0.0889
2	11	3	2	1	13		acr-16;hpIs580 -nic vs. acr-16;hpIs580 +nic	>0.9999	ns	Two-way ANOVA		2.3	4.4	0.7	2.3	2.7	5.9		acr-16;hpIs580 -nic vs. acr-16;hpIs580 +nic	0.6098	ns	Two-way ANOVA		0.133139	0.0530688	0.0701327	0.109191	0.0725848	0.0379283	0.072946	0.075524	0.112115	0.0667149	0.066596	0.092421		acr-16;hpIs580 -nic vs. acr-16;hpIs580 +nic	0.3539	ns	Student’s t test		0.024855	0.019599	0.0888325	0.119662	0.0128431	0.016154	0.086654	0.088483
1	9	2	2	3	7		acr-16;hpIs580;AVA::ACR-16 -nic vs. acr-16;hpIs580;AVA::ACR-16 +nic	<0.0001	***	Two-way ANOVA		2.7	3.8	3.3	8.1	6.9	7.8		acr-16;hpIs580;AVA::ACR-16 -nic vs. acr-16;hpIs580;AVA::ACR-16 +nic	0.0074	**	Two-way ANOVA		0.153214	0.0639715	0.0569702	0.113481	0.0814012	0.0441296	0.067463	0.085696	0.128891	0.0799217	0.097895	0.098253		acr-16;hpIs580;AVA::ACR-16 -nic vs. acr-16;hpIs580;AVA::ACR-16 +nic	0.0072	**	Student’s t test		0.031228	0.022955	0.0921339	0.115298	0.0174174	0.0195672	0.078694	0.107128
							hpIs580 +nic vs. acr-16;hpIs580 +nic	<0.0001	***	Two-way ANOVA		1	20.1	3.7	5.1	2.3	4.5		hpIs580 +nic vs. acr-16;hpIs580 +nic	0.0073	**	Two-way ANOVA		0.173803	0.0760196	0.067659	0.096046	0.0912169	0.0506062	0.063401	0.082504	0.145723	0.0938425	0.088304	0.115675							0.038202	0.026555	0.0879333	0.120469	0.0228728	0.023271	0.111336	0.091273
							acr-16;hpIs580 +nic vs. acr-16;hpIs580;AVA::ACR-16 +nic	<0.0001	***	Two-way ANOVA		3.4	6	3.3	3.1	3.4	2.7		acr-16;hpIs580 +nic vs. acr-16;hpIs580;AVA::ACR-16 +nic	0.001	***	Two-way ANOVA		0.194797	0.0887526			0.102434	0.0577359			0.162773	0.107891									0.045843	0.030388			0.0292416	0.0272409
												2.2	1.8	0.4	3.5	1.5	7.6							0.216199	0.101837			0.115175	0.0657849			0.180153	0.121953									0.054184	0.034407			0.0366843	0.0315189
												2.8	8.2	2.1	6.9	3.5	5.4							0.238056	0.115256			0.129083	0.0746395			0.197815	0.136253									0.063224	0.03864			0.045445	0.0362704
												2.6	5.4	3.7	4.4	6.6	3.8							0.260278	0.129253			0.143496	0.0841881			0.215568	0.150807									0.073033	0.043198			0.0557734	0.0417119
												3.3	11.5	1.6	8	2	3.2							0.282561	0.144089			0.157995	0.0947696			0.233173	0.165245									0.083801	0.048208			0.0678631	0.0479761
												1.3	1.9	3.6	3	3.7	6.4							0.304552	0.159861			0.172693	0.107115			0.250564	0.179202									0.095746	0.053727			0.0818062	0.0550959
												2.8	2	3.1	7.3	2.9	4.6							0.326074	0.176548			0.188105	0.122036			0.268117	0.192692									0.108995	0.059726			0.0976001	0.0631179
												0.9	6.8	0.8	2.3	2.6	5.8							0.347154	0.19417			0.205083	0.140036			0.286632	0.205989									0.123582	0.066154			0.115243	0.0721605
												3.3	2.4	2.5	6.3	3.1	3.3							0.367869	0.212795			0.224895	0.160885			0.30674	0.219277									0.139516	0.07303			0.134811	0.082429
												5.8	7.4	0.5	3.2	5.7	5.2							0.388287	0.232381			0.248833	0.183812			0.328326	0.23255									0.156807	0.080443			0.156375	0.0943547
												2.5	10.4	2.4	3.6	3.1	4.1							0.408613	0.252675			0.277557	0.208518			0.350918	0.245829									0.175457	0.08848			0.179845	0.108706
												3.5	4.2	1.9	2.9	0.8	3							0.429266	0.273333			0.31119	0.23568			0.374471	0.259344									0.195529	0.097224			0.204934	0.126367
												2.7	3.7	3.5	2	2.7	4.8							0.450666	0.294137			0.349895	0.266189			0.399243	0.273469									0.217317	0.106817			0.231291	0.147949
												7.2	6	6	1.9	2.1	4.5							0.473003	0.315041			0.393483	0.300305			0.425178	0.288473									0.241393	0.117451			0.258671	0.173644
												2.5	5	1.7	2.8	2.9	5.8							0.496273	0.336041			0.440187	0.337846			0.451979	0.304282									0.26833	0.129281			0.287052	0.203318
												3	3.8	4.1	2.3	3.7	4.3							0.520434	0.357073			0.486688	0.378883			0.479512	0.320534									0.298353	0.142418			0.316622	0.236619
												2.2	6.5	7	3.3	1	3.4							0.545366	0.378063			0.530059	0.424111			0.507638	0.336936									0.33136	0.157004			0.347689	0.273075
												2.7	2.7		0.5	3.5	5.2							0.570714	0.398988			0.569568	0.474519			0.535861	0.353577									0.367276	0.173267			0.38058	0.312251
													3.4				2.8							0.595975	0.419842			0.606597	0.530272			0.563522	0.370787									0.406178	0.191455			0.415534	0.353839
													2.4				3.5							0.620814	0.44055			0.643284	0.589493			0.590295	0.388699									0.447939	0.211696			0.452556	0.397573
													3.8				2.1							0.645201	0.460971			0.681282	0.648255			0.61628	0.40706									0.491931	0.233881			0.491376	0.443104
													15.7				3.3							0.669199	0.480995			0.721032	0.702037			0.641766	0.425528									0.5372	0.257708			0.531599	0.489969
													4.9				7.3							0.692728	0.500639			0.761483	0.747585			0.667298	0.443974									0.582873	0.282882			0.572841	0.537636
													12.9				15.5							0.715628	0.520035			0.800473	0.78405			0.694045	0.462395									0.628347	0.309313			0.614706	0.585495
													4.7				3							0.737885	0.539338			0.835779	0.812735			0.723697	0.480758									0.673159	0.337084			0.656686	0.632779
													6.4				7.1							0.759686	0.558613			0.866056	0.835919			0.757229	0.499065									0.716709	0.366224			0.698165	0.678518
													15.9				2.4							0.781264	0.577836			0.891029	0.85588			0.793222	0.517461									0.758072	0.396579			0.738496	0.721639
													3.5				3.2							0.802763	0.596948			0.911207	0.874443			0.827751	0.536247									0.796128	0.427989			0.777051	0.761236
													15.6				12.3							0.824159	0.615892			0.927477	0.892539			0.856766	0.555904									0.829925	0.46051			0.813192	0.796836
													4.4				4.9							0.845119	0.634614			0.940671	0.909963			0.878775	0.57699									0.858979	0.494347			0.846205	0.828409
													18.1				4.8							0.864847	0.653108			0.951322	0.92576			0.894957	0.599728									0.883288	0.529625			0.875387	0.856104
													6.2				2.1							0.882271	0.671478			0.959732	0.938951			0.907182	0.623598									0.903182	0.566264			0.900353	0.879992
													19.1				3							0.896574	0.6899			0.966188	0.949142			0.916698	0.647519									0.919211	0.603904			0.921222	0.900088
													2.9				5.4							0.907644	0.708477			0.971109	0.956827			0.924445	0.670554									0.932056	0.641739			0.938441	0.916572
													5.9				2.8							0.916046	0.727095			0.975008	0.963073			0.931512	0.692411									0.942409	0.678619			0.952457	0.929896
													4.3				3.3							0.922612	0.745407			0.978289	0.968649			0.938747	0.713311									0.950907	0.713617			0.963615	0.940665
													9.4				2.8							0.928051	0.762968			0.98112	0.973573			0.946283	0.733593									0.958116	0.746514			0.97225	0.949438
													9.1				7.2							0.932801	0.77942			0.983501	0.977604			0.953737	0.75346									0.964476	0.777641			0.978774	0.956636
													11.8				9.1							0.93709	0.794614			0.985373	0.980809			0.96068	0.772875									0.970226	0.807257			0.983653	0.96258
													2.7				8.7							0.941026	0.80861			0.986703	0.983498			0.966818	0.791508									0.975442	0.835088			0.987336	0.967569
													11.9				3.2							0.944674	0.821612			0.98762	0.985924			0.972031	0.808923									0.980171	0.860416			0.990178	0.971904
													2.6				2.4							0.948127	0.833902			0.988503	0.988283			0.976423	0.824946									0.984462	0.88258			0.992399	0.975812
													2.7				9							0.951553	0.845777			0.989813	0.990749			0.980163	0.839864									0.988288	0.901389			0.994114	0.9794
													2.6				8.1							0.955155	0.857466			0.991765	0.993286			0.983246	0.854283									0.991513	0.917119			0.995394	0.982695
													4.4				7.8							0.959078	0.869035			0.994153	0.995592			0.985586	0.868733									0.994008	0.930227			0.99632	0.985699
													7.4				3.7							0.963358	0.880355			0.996482	0.997377			0.987285	0.883253									0.995779	0.941125			0.996997	0.988402
													3.4				3.7							0.967929	0.891189			0.998279	0.998589			0.988651	0.897245									0.996982	0.95015			0.997523	0.990775
													2.1				4							0.972616	0.901333			0.999351	0.999339			0.990003	0.909861									0.997816	0.957629			0.99796	0.992781
													2.1				5.3							0.977137	0.910717			0.999825	0.999749			0.991509	0.920647									0.998417	0.963881			0.998332	0.994416
													4.3				17.9							0.981196	0.919376			0.99997	0.99993			0.99311	0.929777									0.99885	0.969171			0.998654	0.995729
													2.5				4.1							0.984639	0.927356			0.999998	0.999988			0.99456	0.937652									0.999149	0.973697			0.998939	0.996805
													3.5				2.5							0.987505	0.934646			1	0.999999			0.99563	0.944452									0.999355	0.977603			0.999196	0.997696
													12.7				6.3							0.989917	0.941205			1	1			0.9963	0.950158									0.999506	0.98098			0.999421	0.998408
													2.9				3							0.991951	0.947036			1	1			0.996704	0.954856									0.999629	0.983876			0.999604	0.998933
													5.6				5							0.99363	0.952224			1	1			0.996977	0.958855									0.999732	0.986336			0.999741	0.999292
													9.5				4.5							0.995007	0.956918			1	1			0.997207	0.96251									0.999815	0.988432			0.999839	0.999529
													6.8				4.1							0.99618	0.961279			1	1			0.997448	0.965988									0.99988	0.990236			0.999909	0.999681
													3				4							0.99722	0.965415			1	1			0.997697	0.969236									0.999929	0.991802			0.999956	0.999774
													2.8				2.7							0.998127	0.969337			1	1			0.997906	0.972146									0.999964	0.993158			0.999983	0.999826
													3.1				3							0.998857	0.972988			1	1			0.998062	0.974705									0.999986	0.994322			0.999996	0.999856
													10.6				5.9							0.999381	0.976294			1	1			0.998218	0.976957									0.999996	0.995313			0.999999	0.999875
													1.9				7.8							0.999711	0.979201			1	1			0.998426	0.978924									0.999999	0.996152			1	0.999889
													3.4				4.5							0.999888	0.981679			1	1			0.998667	0.980634									1	0.996846			1	0.999904
													2.3				7.1							0.999966	0.983723			1	1			0.998875	0.982157									1	0.997393			1	0.999919
													3.3				8.2							0.999993	0.985376			1	1			0.999031	0.983544									1	0.997789			1	0.999931
													2.5				5.6							0.999999	0.986736			1	1			0.999187	0.984793									1	0.998062			1	0.999939
													3.2				23.9							1	0.987921			1	1			0.999395	0.985925									1	0.998267			1	0.999944
													2				8.4							1	0.989015			1	1			0.999635	0.98701									1	0.99846			1	0.999951
													4.3				9.8							1	0.990038			1	1			0.999833	0.98809									1	0.998673			1	0.999963
													9.3				2.5							1	0.990972			1	1			0.999947	0.989138									1	0.998905			1	0.999978
													4.1											1	0.991802			1	1			0.99999	0.990138									1	0.999133			1	0.99999
													2											1	0.992528			1	1			0.999999	0.99114									1	0.999336			1	0.999997
													3.9											1	0.993154			1	1			1	0.992207									1	0.999504			1	0.999999
																								1	0.993684			1	1			1	0.993328									1	0.999642			1	1
																								1	0.994139			1	1			1	0.994418									1	0.999756			1	1
																								1	0.994563			1	1			1	0.995381									1	0.99985			1	1
																								1	0.995			1	1			1	0.996164									1	0.999922			1	1
																								1	0.99548			1	1			1	0.996771									1	0.999968			1	1
																								1	0.995998			1	1			1	0.997237									1	0.999991			1	1
																								1	0.996526			1	1			1	0.997609									1	0.999998			1	1
																								1	0.997026			1	1			1	0.997945									1	1			1	1
																								1	0.997476			1	1			1	0.998294									1	1			1	1
																								1	0.997875			1	1			1	0.998657									1	1			1	1
																								1	0.998236			1	1			1	0.998983									1	1			1	1
																								1	0.998572			1	1			1	0.999233									1	1			1	1
																								1	0.998893			1	1			1	0.999419									1	1			1	1
																								1	0.999194			1	1			1	0.999581									1	1			1	1
																								1	0.999453			1	1			1	0.999733									1	1			1	1
																								1	0.999634			1	1			1	0.999849									1	1			1	1
																								1	0.9997			1	1			1	0.999893									1	1			1	1
[truncated: 8 more columns]

## Sheet: Fig.4
Fig.4 B								Fig.4 C								Fig.4 E
AVA soma				Mean	SEM	(n)		AVA axon				Mean	SEM	(n)		N2 (-nic)	N2 (+nic)	acr-16 (-nic)	acr-16 (+nic)	rescue (-nic)	rescue (+nic)			Mean	SEM	(n)
-nic	+nic		-nic	122.6	6.076	20		-nic	+nic		-nic	102.3	3.933	20		79.1	136.9	31.6	64.7	68.9	77.2		N2 (-nic)	86.15	11.11	10
113.785	190.687		+nic	151	8.763	16		92.0479	128.947		+nic	122.2	5.353	16		51.3	78.2	38.4	43.8	62.5	163.4		N2 (+nic)	148.2	14.65	9
127.7	201.639			P-values				94.1434	143.731			P-values				69.7	169.3	65.6	33.1	79.1	130.1		acr-16 (-nic)	42.87	4.656	7
124.011	98.529		-nic vs. +nic	0.0096	**	Student’s t test		101.935	73.1087		-nic vs. +nic	0.0043	**	Student’s t test		65.9	147.4	31.3	42.9	57.5	135.6		acr-16 (+nic)	47.77	4.071	9
147.034	184.056							101.21	144.457							88.1	135.5	40.1	58.8	50.9	73.4		rescue (-nic)	64.87	4.096	6
100.423	96.294							86.2628	108.678							117.3	87.1	52.8	55.1	70.3	74.7		rescue (+nic)	109.3	13.42	7
109.544	158.009							93.499	133.92							86.3	194.7	40.3	60.2		110.6			P-values
79.274	113.715							80.4278	97.4093							171.6	196.4		39.4				N2 -nic vs. N2 +nic	0.0001	***	Two-way ANOVA
81.296	133.677							75.5503	119.371							72.8	188.1		31.9				acr-16 -nic vs. acr-16 +nic	0.9833	ns	Two-way ANOVA
94.969	153.612							72.325	127.315							59.4							rescue -nic vs. rescue +nic	0.0296	*	Two-way ANOVA
141.091	167.505							118.189	117.399														N2 +nic vs. acr-16 +nic	0.0008	***	Two-way ANOVA
163.506	97.011							141.994	87.6671														acr-16 +nic vs. rescue +nic	0.0253	*	Two-way ANOVA
162.114	171.753							126.363	124.251														acr-16 -nic vs. rescue -nic	0.0067	**	Two-way ANOVA
105.714	155.623							102.378	130.148														N2 -nic vs. acr-16 -nic	0.0036	**	Two-way ANOVA
129.336	140.813							102.221	125.06
84.121	159.315							109.964	143.927
167.915	194.509							123.618	149.244
141.245								102.85
143.885								119.007
114.101								107.182
120.546								94.8792

## Sheet: S5 Fig
S5B Fig								S5D Fig
- nic	+ nic			Mean	SEM	(n)		N2 -DHβE +nic	N2 +DHβE +nic			Mean	SEM	(n)
52.525	60.283		-nic	65.18	2.42	29		136.9	20		N2 -DHβE +nic	151.5	14.06	7
73.467	76.07		+nic	78.8	2.423	30		169.3	18.4		N2 +DHβE +nic	25.07	2.694	7
58.827	83.946			P-values				147.4	31.3			P-values
69.283	77.108		-nic vs. +nic	0.0002	***	Student’s t test		135.5	33.4		N2 -DHβE +nic vs. N2 +DHβE +nic	<0.0001	***	Student’s t test
56.743	91.543							87.1	18.4
52.431	75.108							196.4	33.1
50.387	74.025							188.1	20.9
59.566	66.23
71.719	87.177
55.25	70.873
68.245	65.869
67.373	85.312
87.05	64.73
56.8	54.141
78.694	65.545
40.259	90.873
80.221	82.091
66.046	73.073
52.993	92.154
72.465	91.458
64.719	86.424
55.211	83.781
83.566	59.954
44.833	75.788
86.779	94.969
83.521	74.434
59.727	93.038
58.388	118.176
83.022	73.146
	76.745

## Sheet: S6 Fig
S6B Fig												S6F Fig
N2 (-nic)	N2 (+nic)	acr-16 (-nic)	acr-16 (+nic)	rescue (-nic)	rescue (+nic)			Mean	SEM	(n)		N2 -DHβE +nic	N2 +DHβE +nic			Mean	SEM	(n)
-26.304	-25.4461	-24.2683	-15.1529	-23.7254	-12.3459		N2 (-nic)	-25.24	1.314	10		-25.4461	-26.6515		N2 -DHβE +nic	-25.34	1.005	7
-31.654	-13.0687	-26.1108	-23.7329	-25.1919	-29.1916		N2 (+nic)	-22.27	2.189	9		-29.1475	-26.3342		N2 +DHβE +nic	-24.89	0.9513	7
-24.6818	-29.1475	-24.4326	-25.2601	-19.3935	-25.5078		acr-16 (-nic)	-24.24	0.7377	7		-26.7555	-21.6819			P-values
-24.7961	-26.7555	-24.4074	-17.0421	-22.0682	-25.2165		acr-16 (+nic)	-22.82	1.745	9		-23.8687	-28.1731		N2 -DHβE +nic vs. N2 +DHβE +nic	0.7508	ns	Student’s t test
-30.8257	-23.8687	-22.2948	-18.099	-21.389	-22.7107		rescue (-nic)	-21.82	0.9724	6		-26.5038	-22.8332
-17.8346	-26.5038	-26.8557	-21.8536	-19.131	-12.9239		rescue (+nic)	-21.66	2.453	7		-25.0709	-26.141
-24.3893	-9.94851	-21.2965	-28.4005		-23.7278			P-values				-20.6191	-22.4496
-27.0608	-25.0709		-30.5536				N2 -nic vs. N2 +nic	0.4825	ns	Two-way ANOVA
-20.5992	-20.6191		-25.2896				acr-16 -nic vs. acr-16 +nic	0.9215	ns	Two-way ANOVA
-24.275							rescue -nic vs. rescue +nic	>0.9999	ns	Two-way ANOVA

[truncated: 3 more sheets: Fig.5, S7 Fig, Fig.6]
